# Supplementary material for: High throughput AS LNA qPCR method for the detection of a specific mutation in poliovirus vaccine strains
Source: Vaccine. 2024 Apr 2;42(9):2475–84. doi: 10.1016/j.vaccine.2024.01.103 (PMC11007389; doi:10.1016/j.vaccine.2024.01.103)
Supplement: Supplementary data 2 — Raw data Excel file 1: raw linearity data using gBlock E295K-WT and E295K-Mut standard curves as input, including Mut% input and measured Mut%, calculated Mut% difference, and absolute Mut% difference, and raw data NGS vs. AS LNA qPCR E295K mutation detection in sPV2 samples. [file mmc2.xlsx]

## Sheet: Overview of samples and runs
qPCR	Protocol optimization	Co-mutation test	gBlock samples *1	sPV2 samples *2
Opt#1	Yes	-	-	-
Opt#2	Yes	-	-	-
Run#1	-	-	gBlock#1-21	sPV2#1-4
Run#2	-	-	gBlock#22-42	sPV2#5-8
Run#3	-	-	gBlock#43-63	sPV2#9-11
Run#4	-	-	gBlock#64-72	sPV2#12-26
Run#5	-	-	gBlock#73-81	sPV2#27-35
Run#6	-	-	gBlock#82-83	sPV2#36-55
Run#7	Yes	-	gBlock#84-85	sPV2#56-58
Run#8	-	Yes	gBlock#86-87	-
*1 Used for linearity and precision determination, or for test run validity determination.
*2 Used for accuracy determination (compared to NGS results).

## Sheet: Probe and Temp optimization
Probe concentration and Annealing/elongation temperature optimization runs
qPCR	Opt#1	WT probe signal (input = WT or Mut gBlock 1.0E+5 copies/µL): Ct values
Probe concentrations	gBlock type	63°C replicate 1	63°C replicate 2	64°C replicate 1	64°C replicate 2	65°C replicate 1	65°C replicate 2	66°C replicate 1	66°C replicate 2	67°C replicate 1	67°C replicate 2	68°C replicate 1	68°C replicate 2
250 nM WT-HEX + 250 nM Mut-FAM	WT	18.384	18.395	18.4899	18.518	18.67	18.6421	18.9479	18.9354	19.2142	19.2383	19.7476	19.6405
	Mut	>40	>40	>40	>40	>40	>40	>40	>40	>40	>40	>40	>40
150 nM WT-HEX + 250 nM Mut-FAM	WT	18.5081	18.4863	18.5515	18.5747	18.6831	18.7117	18.9779	18.9537	19.1895	19.2416	19.6864	19.6831
	Mut	>40	>40	>40	>40	>40	>40	>40	>40	>40	>40	>40	>40
250 nM WT-HEX + 150 nM Mut-FAM	WT	18.2225	18.2833	18.3475	18.3311	18.3604	18.3985	18.6863	18.6604	18.9569	18.9701	19.4242	19.3918
	Mut	>40	>40	>40	>40	>40	>40	>40	>40	>40	>40	>40	>40
150 nM WT-HEX + 150 nM Mut-FAM	WT	18.4437	18.5361	18.5305	18.5389	18.5991	18.6884	18.893	18.8973	19.1242	19.1289	19.698	19.6615
	Mut	>40	>40	>40	>40	>40	>40	>40	>40	>40	>40	>40	>40
qPCR	Opt#1	Mut probe signal (input = WT or Mut gBlock 1.0E+5 copies/µL): Ct values
Probe concentrations	gBlock type	63°C replicate 1	63°C replicate 2	64°C replicate 1	64°C replicate 2	65°C replicate 1	65°C replicate 2	66°C replicate 1	66°C replicate 2	67°C replicate 1	67°C replicate 2	68°C replicate 1	68°C replicate 2
250 nM WT-HEX + 250 nM Mut-FAM	WT	>40	>40	>40	>40	>40	>40	>40	>40	>40	>40	>40	>40
	Mut	20.5979	20.5605	20.8304	20.8	20.9427	21.2142	21.3602	21.2761	21.9438	21.8716	22.3613	22.496
150 nM WT-HEX + 250 nM Mut-FAM	WT	34.5477	34.5014	>40	38.4659	>40	>40	>40	>40	>40	>40	>40	>40
	Mut	20.4531	20.4517	20.5504	20.4726	20.7764	20.802	21.0783	21.1762	21.6185	21.6634	22.228	22.2546
250 nM WT-HEX + 150 nM Mut-FAM	WT	>40	>40	>40	>40	>40	>40	>40	>40	>40	>40	>40	>40
	Mut	20.65	20.7343	20.8727	20.8863	21.0399	20.9817	21.3558	21.3741	21.8184	21.7863	22.5296	22.4995
150 nM WT-HEX + 150 nM Mut-FAM	WT	38.8681	38.9271	>40	>40	>40	>40	>40	>40	>40	>40	>40	>40
	Mut	20.6698	20.7138	20.75	20.8825	21.0001	21.0209	21.3571	21.3224	21.8487	21.8375	22.6062	22.5468
qPCR	Opt#2	WT probe signal (input = WT or Mut gBlock 1.0E+5 copies/µL): Ct values
Probe concentrations	gBlock type	59°C replicate 1	59°C replicate 2	60°C replicate 1	60°C replicate 2	61°C replicate 1	61°C replicate 2	62°C replicate 1	62°C replicate 2	63°C replicate 1	63°C replicate 2	64°C replicate 1	64°C replicate 2
250 nM WT-HEX + 100 nM Mut-FAM	WT	17.7961	17.8755	17.9351	17.8749	17.8918	17.952	17.9455	18.0259	18.0441	18.0365	18.314	18.1701
	Mut	26.1618	26.2568	27.1492	27.0451	28.4984	28.3475	30.3158	30.6164	>40	>40	>40	>40
250 nM WT-HEX + 150 nM Mut-FAM	WT	17.8872	17.8614	17.7663	17.8156	17.8544	17.9048	17.9831	17.9916	18.0162	18.0764	18.1419	18.1612
	Mut	33.1352	33.2769	33.8409	33.5124	35.3765	35.4219	>40	>40	>40	>40	>40	>40
250 nM WT-HEX + 200 nM Mut-FAM	WT	17.7162	17.8095	17.865	17.8117	17.8484	17.8631	17.9647	17.9561	18.0549	18.0564	18.1315	18.126
	Mut	>40	>40	>40	>40	>40	>40	>40	>40	>40	>40	>40	>40
250 nM WT-HEX + 250 nM Mut-FAM	WT	17.65	17.8312	17.8806	17.9151	17.8865	17.9491	18.0337	18.0219	18.1154	18.1211	18.2125	18.1663
	Mut	>40	>40	>40	>40	>40	>40	>40	>40	>40	>40	>40	>40
qPCR	Opt#2	Mut probe signal (input = WT or Mut gBlock 1.0E+5 copies/µL): Ct values
Probe concentrations	gBlock type	59°C replicate 1	59°C replicate 2	60°C replicate 1	60°C replicate 2	61°C replicate 1	61°C replicate 2	62°C replicate 1	62°C replicate 2	63°C replicate 1	63°C replicate 2	64°C replicate 1	64°C replicate 2
250 nM WT-HEX + 100 nM Mut-FAM	WT	>40	>40	>40	>40	>40	>40	>40	>40	>40	>40	>40	>40
	Mut	18.855	18.8839	18.9478	19.0153	19.0719	19.1077	19.1363	19.3733	19.3661	19.3261	19.3722	19.3971
250 nM WT-HEX + 150 nM Mut-FAM	WT	>40	>40	>40	>40	>40	>40	>40	>40	>40	>40	>40	>40
	Mut	18.7429	18.7452	18.6924	18.6998	18.7694	18.8007	18.8921	18.9475	19.0164	19.0177	19.2422	19.1164
250 nM WT-HEX + 200 nM Mut-FAM	WT	>40	>40	>40	>40	>40	>40	>40	>40	>40	>40	>40	>40
	Mut	18.4205	18.4284	18.5603	18.5144	18.5856	18.5986	18.762	18.7716	18.8765	18.9198	18.9782	19.013
250 nM WT-HEX + 250 nM Mut-FAM	WT	>40	>40	>40	>40	>40	>40	>40	>40	>40	>40	>40	>40
	Mut	18.2836	18.3642	18.3426	18.3771	18.5156	18.5838	18.668	18.6949	18.8141	18.8406	19.0093	18.9689

## Sheet: RT step optimization data
RT step optimization data
qPCR	Run#7	Results					Raw data qPCR: Ct values and Calculated quantities (copies/µL)*
RNA input	Dilution of cDNA	sPV2 sample# *1	qPCR E295K% *2	NGS sample#	NGS E295K%	Difference (qPCR - NGS)	WT Ct replicate 1	WT Ct replicate 2	WT Ct replicate 3	WT quantity replicate 1	WT quantity replicate 2	WT quantity replicate 3	Mut Ct replicate 1	Mut Ct replicate 2	Mut Ct replicate 3	Mut quantity replicate 1	Mut quantity replicate 2	Mut quantity replicate 3
20 ng	10-fold	sPV2#56	0.603	NGS#28	0.663	-0.06	17.2887	17.2803	17.2754	199836	200963	201627	15.2337	15.291	15.4639	325868	313314	278272
		sPV2#57	0.648	NGS#28	0.663	-0.015	17.1471	17.062	17.1374	219797	232750	221232	14.8715	15.0657	14.7155	417734	365654	464867
	20-fold	-	0.654	NGS#28	0.663	-0.009	18.1225	18.1315	18.166	114066	113375	110776	15.756	15.8192	15.9844	227771	218106	194749
		-	0.653	NGS#28	0.663	-0.01	18.1813	18.1796	18.2097	109640	109769	107571	15.939	15.8981	15.8833	200908	206617	208724
	40-fold	-	0.644	NGS#28	0.663	-0.019	19.1747	19.1621	19.1771	56216.9	56693.1	56124	16.9039	16.9309	16.9556	103674	101771	100063
		-	0.643	NGS#28	0.663	-0.02	19.1573	19.1296	19.2013	56878.3	57948.2	55220.1	16.9339	16.9182	16.9208	101560	102661	102475
80 ng	10-fold	-	0.679	NGS#28	0.663	0.016	16.1633	16.205	16.2824	425945	414171	393154	13.8302	14.2565	13.2459	853066	636842	1.27341e+06
		sPV2#58	0.613	NGS#28	0.663	-0.05	16.2657	16.2079	16.1613	397593	413347	426504	14.2376	14.1496	14.2701	645155	685279	630905
	20-fold	-	0.656	NGS#28	0.663	-0.007	17.2129	17.2373	17.3055	210287	206868	197593	14.7725	14.8631	15.259	420123	447071	320260
		-	0.664	NGS#28	0.663	0.001	17.0787	17.1969	17.243	230148	212556	206067	14.8702	14.8242	14.8211	418095	431489	432411
	40-fold	-	0.635	NGS#28	0.663	-0.028	18.2503	18.2951	18.3174	104670	101563	100056	16.0684	16.1441	16.1443	183852	174557	174524
		-	0.635	NGS#28	0.663	-0.028	18.3101	18.3172	18.3164	100545	100068	100123	16.1693	16.126	16.1326	171565	176726	175939
* Based on standard curves for WT and Mut quantification (see sheet "Standard curves").
*1 Only the data, used for the accuracy determination, was assigned a "sample number". Other data was not generated according to the standard protocol, therefore not included in the accuracy calculations.
*2 Measurement in red: invalid due to high variation (>10%) between replicates (15.8% E295K difference between max and min replicate). Data not included in the accuracy calculations.

## Sheet: RT step optimization plots
RT step optimization data - Multicomponent Fluorescence graphs					RT step optimization data - Amplification plots
qPCR		RNA input			qPCR		RNA input
Run#7		20 ng	80 ng		Run#7		20 ng	80 ng
Dilution of cDNA	10-fold				Dilution of cDNA	10-fold
	20-fold					20-fold
	40-fold					40-fold

## Sheet: Co-mutation test
Co-mutations P294S and E295G impact test
qPCR	Run#8	Ct values
gBlock type (input = 1.0E+5 copies/µL)	Probe detection	Replicate 1	Replicate 2	Replicate 3
WT	WT- HEX	18.0292	18.0343	18.0011
Mut		>40	>40	>40
P294S		23.6833	23.4021	23.457
E295G		>40	>40	>40
WT	Mut- FAM	>40	>40	>40
Mut		16.4306	16.4893	16.3795
P294S		>40	>40	>40
E295G		>40	>40	>40

## Sheet: Standard curves
Standard curves for WT and Mutant quantification
	Raw data of WT standard curves, based on gBlock input (copies/µL): Ct values
qPCR	1.0E+07 replicate 1	1.0E+07 replicate 2	1.0E+07 replicate 3	1.0E+06 replicate 1	1.0E+06 replicate 2	1.0E+06 replicate 3	1.0E+05 replicate 1	1.0E+05 replicate 2	1.0E+05 replicate 3	1.0E+04 replicate 1	1.0E+04 replicate 2	1.0E+04 replicate 3	1.0E+03 replicate 1	1.0E+03 replicate 2	1.0E+03 replicate 3	1.0E+02 replicate 1	1.0E+02 replicate 2	1.0E+02 replicate 3
Run#1	11.1261	11.1474	11.1039	14.4965	14.5177	14.472	17.7998	17.8818	17.8113	21.1163	21.1855	21.1654	24.455	24.603	24.5649	27.7732	27.7625	27.7724
Run#2	11.6772	11.7123	11.7082	15.1158	15.1498	15.2234	18.5351	18.5387	18.6045	21.9848	21.9626	21.995	25.5618	25.3048	25.2609	28.9228	28.8459	28.728
Run#3	11.3674	11.3229	11.3655	14.9283	14.807	14.9627	18.2203	18.1756	18.2409	21.7264	21.6772	21.6651	25.0535	25.1233	25.2923	28.4344	28.8339	28.6582
Run#4	11.375	11.471	11.444	14.953	15.001	15.036	18.322	18.337	18.329	21.83	21.871	21.782	25.148	25.226	25.175	28.585	28.551	28.431
Run#5	11.632	11.675	11.618	15.076	15.065	15.111	18.455	18.479	18.457	21.883	21.884	21.881	25.194	25.259	25.224	28.574	28.691	28.638
Run#6	11.554	11.609	11.656	15.112	15.117	15.162	18.382	18.407	18.442	21.821	21.831	21.84	25.135	25.157	25.173	28.639	28.438	28.478
Run#7	11.3841	11.4419	11.4803	14.9875	14.9997	14.9622	18.2815	18.2559	18.2517	21.7169	21.7374	21.731	25.1827	25.1446	25.1901	28.6446	28.4801	28.6668
Run#8	11.4215	11.4643	11.5005	14.9066	14.9831	15.0659	18.2305	18.2865	18.2871	21.7025	21.7972	21.7534	25.0951	25.1519	25.0853	28.4144	28.5162	28.6819
	Raw data of Mut standard curves, based on gBlock input (copies/µL): Ct values
qPCR	1.0E+07 replicate 1	1.0E+07 replicate 2	1.0E+07 replicate 3	1.0E+06 replicate 1	1.0E+06 replicate 2	1.0E+06 replicate 3	1.0E+05 replicate 1	1.0E+05 replicate 2	1.0E+05 replicate 3	1.0E+04 replicate 1	1.0E+04 replicate 2	1.0E+04 replicate 3	1.0E+03 replicate 1	1.0E+03 replicate 2	1.0E+03 replicate 3	1.0E+02 replicate 1	1.0E+02 replicate 2	1.0E+02 replicate 3
Run#1	9.89844	9.89671	9.64784	13.0829	12.8632	13.0418	16.1808	16.1108	16.2259	19.2935	19.4508	19.4773	22.6665	22.6854	22.7176	25.7628	25.9127	25.8159
Run#2	10.126	10.2499	10.2404	13.4746	13.4174	13.5167	16.8183	16.7458	16.9069	19.9396	20.0282	20.0823	23.5541	23.4503	23.4287	26.8414	26.7362	26.7387
Run#3	10.0123	10.0863	10.0906	13.4413	13.3237	13.4038	16.5588	16.6188	16.6391	19.9801	19.9599	20.0526	23.323	23.3827	23.6247	26.5113	26.9244	26.7323
Run#4	9.976	10.292	10.083	13.269	13.215	13.356	16.634	16.499	16.598	19.841	19.933	19.943	23.152	23.361	23.311	26.425	26.465	26.475
Run#5	10.061	10.119	10.028	13.266	13.252	13.305	16.706	16.669	16.753	19.961	20.054	20.041	23.257	23.296	23.335	26.609	26.744	26.511
Run#6	9.962	10.031	10.04	13.403	13.276	13.287	16.47	16.666	16.574	19.856	19.942	19.903	23.261	23.256	23.345	26.557	26.372	26.513
Run#7	10.2602	10.391	10.3919	13.6511	13.6573	13.2405	16.8187	16.8407	17.0139	20.2474	20.256	20.2841	23.7284	23.7455	23.8015	27.0978	27.1098	26.8982
Run#8	10.1551	10.1359	10.2837	13.1685	13.3142	13.3861	16.6479	16.4789	16.5276	19.8941	19.8859	19.9317	23.2443	23.2348	23.2852	26.4844	26.7816	26.642

## Sheet: gBlock samples
gBlock sample data overview
		Results			Purpose			Raw data qPCR: Ct values and Calculated quantities (copies/µL)*
qPCR	gBlock sample	qPCR E295K result	Target E295K%	Difference (result - target)	Precision	Linearity	Test validity	WT Ct replicate 1	WT Ct replicate 2	WT Ct replicate 3	WT quantity replicate 1	WT quantity replicate 2	WT quantity replicate 3	Mut Ct replicate 1	Mut Ct replicate 2	Mut Ct replicate 3	Mut quantity replicate 1	Mut quantity replicate 2	Mut quantity replicate 3
Run#1	gBlock#1	0	0	0	-	Yes	-	18.5574	18.6891	18.6917	60090.3	54863.3	54767.3	>40	>40	>40	0	0	0
Run#1	gBlock#2	0	0	0	-	Yes	-	18.7244	18.5977	18.6852	53544.7	58437.9	55010.8	>40	>40	>40	0	0	0
Run#1	gBlock#3	0.074	0.1	-0.026	-	Yes	-	18.8923	18.8499	18.9296	47679.5	49095.6	46468.3	20.6738	20.7667	20.8702	4081.94	3819.07	3545.91
Run#1	gBlock#4	0.068	0.1	-0.032	-	Yes	-	18.8476	18.8653	18.8005	49173.9	48577.1	50800.5	20.8501	20.8901	20.7965	3597.35	3495.58	3738.11
Run#1	gBlock#5	0.194	0.2	-0.006	Yes	Yes	-	19.0702	19.0377	19.0492	42167.8	43125	42782.4	19.3415	19.4056	19.4184	10610.7	10134.3	10041.9
Run#1	gBlock#6	0.2	0.2	0	Yes	Yes	-	18.95	18.9603	18.9557	45817.9	45492.8	45636	19.0586	19.3237	19.3532	12996.8	10747.3	10522.5
Run#1	gBlock#7	0.197	0.2	-0.003	Yes	Yes	-	18.9382	18.9805	18.9582	46192.1	44862.5	45557.2	19.2467	19.2711	19.298	11357.6	11160.5	10947.2
Run#1	gBlock#8	0.327	0.3	0.027	-	Yes	-	19.2779	19.3034	19.3102	36530.6	35892.3	35725.4	18.6431	18.6309	18.6456	17508.5	17661.4	17477
Run#1	gBlock#9	0.328	0.3	0.028	-	Yes	-	19.2629	19.2658	19.3213	36912.9	36838.3	35453.1	18.4894	18.7278	18.6603	19547.6	16476.4	17293
Run#1	gBlock#10	0.522	0.5	0.022	Yes	Yes	-	19.7841	19.7738	19.7113	25753	25935.5	27079.5	17.9475	17.9824	17.9312	28830.6	28117.6	29168
Run#1	gBlock#11	0.506	0.5	0.006	Yes	Yes	-	19.6475	19.713	19.7846	28300.4	27048.9	25742.6	18.0353	17.9439	18.0303	27070.4	28904.9	27168.8
Run#1	gBlock#12	0.534	0.5	0.034	Yes	Yes	-	19.6403	19.7653	19.7198	28441	26088.9	26921.5	17.8212	17.8014	17.9116	31562.5	32014	29582.4
Run#1	gBlock#13	0.766	0.7	0.066	-	Yes	-	20.7731	20.8387	20.8087	13006.3	12429.7	12690.4	17.4253	17.3785	17.5047	41924.3	43355.3	39604.9
Run#1	gBlock#14	0.768	0.7	0.068	-	Yes	-	20.7822	20.8909	20.7845	12924.1	11989.4	12903.9	17.4566	17.3884	17.4585	40994	43047.2	40937.3
Run#1	gBlock#15	0.861	0.8	0.061	Yes	Yes	-	21.5647	21.6192	21.6249	7528.21	7250.13	7221.34	17.2515	17.3092	17.3717	47487.8	45563.5	43564.9
Run#1	gBlock#16	0.872	0.8	0.072	Yes	Yes	-	21.6135	21.6755	21.6714	7278.44	6973.27	6993.02	17.2607	17.2289	17.2033	47174.4	48262	49157.9
Run#1	gBlock#17	0.89	0.8	0.09	Yes	Yes	-	21.8588	22.0107	21.8713	6143.96	5531.98	6091.13	17.2652	17.2299	17.2415	47023.9	48228.2	47828.1
Run#1	gBlock#18	0.94	0.9	0.04	-	Yes	-	22.8302	22.7858	22.8773	3140.98	3238.78	3040.34	17.1666	17.213	17.2071	50467.5	48815.5	49022.8
Run#1	gBlock#19	0.933	0.9	0.033	-	Yes	-	22.8338	22.8234	22.778	3133.11	3155.74	3256.23	17.2704	17.401	17.3497	46847.7	42661.1	44258.8
Run#1	gBlock#20	1	1	0	-	Yes	-	>40	>40	>40	0	0	0	17.2655	17.2838	17.3346	47014.5	46401.6	44739.2
Run#1	gBlock#21	1	1	0	-	Yes	-	>40	>40	>40	0	0	0	17.1442	17.116	17.2169	51285.5	52332	48679.6
Run#2	gBlock#22	0	0	0	-	Yes	-	15.0632	15.308	15.3022	1.05123e+06	891502	894996	>40	>40	>40	0	0	0
Run#2	gBlock#23	0	0	0	-	Yes	-	14.9969	14.9784	14.9779	1.0992e+06	1.11299e+06	1.11331e+06	>40	>40	>40	0	0	0
Run#2	gBlock#24	0.072	0.1	-0.028	-	Yes	-	15.167	15.6416	15.4207	980293	712199	826381	17.1485	17.689	17.453	78675.1	54051.1	63679.7
Run#2	gBlock#25	0.071	0.1	-0.029	-	Yes	-	15.2964	15.1892	15.183	898488	965739	969802	17.3464	17.203	17.2546	68569.8	75749.1	73085.4
Run#2	gBlock#26	0.181	0.2	-0.019	Yes	Yes	-	15.4082	15.3523	15.4906	833386	865317	788414	15.8912	15.8987	16.0162	188378	187402	172719
Run#2	gBlock#27	0.175	0.2	-0.025	Yes	Yes	-	15.7513	15.3571	15.3487	661505	862520	867417	16.3245	15.9167	15.9313	139429	185066	183201
Run#2	gBlock#28	0.18	0.2	-0.02	Yes	Yes	-	15.3675	15.4518	15.3752	856506	809272	852079	15.8715	15.9523	15.9618	190975	180545	179362
Run#2	gBlock#29	0.292	0.3	-0.008	-	Yes	-	15.8312	15.9353	15.8843	626853	584437	604842	15.3866	15.5314	15.5413	267434	241844	240193
Run#2	gBlock#30	0.275	0.3	-0.025	-	Yes	-	15.7376	15.5354	15.5417	667616	764960	761721	15.378	15.3402	15.3037	269039	276188	283276
Run#2	gBlock#31	0.495	0.5	-0.005	Yes	Yes	-	16.1303	16.1594	16.2092	512563	502607	486052	14.4807	14.4809	14.5709	501671	501592	471219
Run#2	gBlock#32	0.492	0.5	-0.008	Yes	Yes	-	16.1471	16.4241	16.1557	506794	420577	503846	14.5386	14.7664	14.517	481919	411388	489204
Run#2	gBlock#33	0.494	0.5	-0.006	Yes	Yes	-	16.229	16.2287	16.2458	479593	479696	474227	14.5791	14.5552	14.6265	468550	476381	453381
Run#2	gBlock#34	0.724	0.7	0.024	-	Yes	-	17.3173	17.3325	17.1453	230540	228183	258831	14.2699	14.2041	14.0088	580753	607913	696224
Run#2	gBlock#35	0.733	0.7	0.033	-	Yes	-	17.136	17.1133	17.3629	260463	264467	223568	13.902	13.9517	14.2452	749825	724398	590827
Run#2	gBlock#36	0.848	0.8	0.048	Yes	Yes	-	17.9939	18.328	17.9711	146199	116751	148457	13.7724	14.1137	13.7685	820465	647323	822687
Run#2	gBlock#37	0.84	0.8	0.04	Yes	Yes	-	17.9481	18.1544	17.973	150775	131225	148265	13.9371	13.9305	13.8343	731774	735106	785916
Run#2	gBlock#38	0.867	0.8	0.067	Yes	Yes	-	18.2368	18.3999	18.1847	124142	111238	128579	13.7648	13.8436	13.8742	824765	780883	764464
Run#2	gBlock#39	0.964	0.9	0.064	-	Yes	-	20.2494	20.1376	20.314	32029.8	34534.1	30668.3	13.5961	13.6477	13.8017	927296	894647	803921
Run#2	gBlock#40	0.966	0.9	0.066	-	Yes	-	20.5484	20.364	20.2938	26191.9	29652.9	31088.1	13.8722	13.6471	13.7288	765526	894996	845639
Run#2	gBlock#41	1	1	0	-	Yes	-	>40	>40	>40	0	0	0	13.5639	13.6018	13.442	948257	923653	1032045
Run#2	gBlock#42	1	1	0	-	Yes	-	>40	>40	>40	0	0	0	13.512	13.5136	13.3735	983060	981998	1.08229e+06
Run#3	gBlock#43	0	0	0	-	Yes	-	18.0959	18.2332	18.209	112171	102346	104010	>40	>40	>40	0	0	0
Run#3	gBlock#44	0	0	0	-	Yes	-	18.1544	18.1469	18.1498	107871	108417	108207	>40	>40	>40	0	0	0
Run#3	gBlock#45	0.062	0.1	-0.038	-	Yes	-	18.3002	18.3328	18.3172	97865.9	95757.1	96762.7	20.7407	20.7154	20.644	6166.02	6274.56	6591.11
Run#3	gBlock#46	0.057	0.1	-0.043	-	Yes	-	18.2279	18.384	18.3581	102705	92538	94153.1	20.8155	20.8285	20.8443	5856.14	5803.61	5740.89
Run#3	gBlock#47	0.178	0.2	-0.022	Yes	Yes	-	18.5407	18.5118	18.4848	83348.4	84969	86515.4	19.215	19.0765	19.1658	17659.8	19430.1	18269.3
Run#3	gBlock#48	0.178	0.2	-0.022	Yes	Yes	-	18.5999	18.5654	18.6587	80117	81981.6	77032.9	19.3026	19.1561	19.2968	16625	18392.4	16690.7
Run#3	gBlock#49	0.178	0.2	-0.022	Yes	Yes	-	18.405	18.4452	18.3517	91254.1	88837.6	94561.3	19.0674	19.053	19.0353	19552.2	19747.5	19990.4
Run#3	gBlock#50	0.336	0.35	-0.014	-	Yes	-	18.8142	18.8502	18.8787	69437.5	67786.9	66510	18.2025	18.262	18.2815	35503.7	34075	33620.3
Run#3	gBlock#51	0.329	0.35	-0.021	-	Yes	-	18.9174	18.8333	18.9785	64813.1	68557.2	62220.6	18.3015	18.3149	18.4457	33158.5	32854.7	30020.1
Run#3	gBlock#52	0.493	0.5	-0.007	Yes	Yes	-	19.2605	19.2726	19.2756	51543.3	51127.1	51025.5	17.669	17.7034	17.7577	51293.1	50088.9	48248.3
Run#3	gBlock#53	0.496	0.5	-0.004	Yes	Yes	-	19.3047	19.2874	19.281	50042.1	50624.7	50842.1	17.7129	17.6979	17.7299	49764.5	50279.9	49184.2
Run#3	gBlock#54	0.499	0.5	-0.001	Yes	Yes	-	19.2765	19.3138	19.2956	50994.3	49740.8	50350.1	17.734	17.6436	17.7234	49043.1	52199.5	49402.8
Run#3	gBlock#55	0.663	0.65	0.013	-	Yes	-	19.9293	19.9746	19.9859	32977.1	31994.9	31755.6	17.3393	17.344	17.3967	64389.4	64182.6	61887.8
Run#3	gBlock#56	0.655	0.65	0.005	-	Yes	-	19.987	19.9646	19.9743	31731.5	32209.1	32002.2	17.4282	17.4583	17.3914	60559.4	59315.4	62117.9
Run#3	gBlock#57	0.831	0.8	0.031	Yes	Yes	-	20.9387	21.0472	21.0838	16808.5	15633.6	15256.1	17.0561	17.1029	17.0099	78277.4	75792.4	80810
Run#3	gBlock#58	0.833	0.8	0.033	Yes	Yes	-	21.1009	21.2031	21.0599	15082.7	14087.6	15502	17.1932	17.2168	16.9819	71215	70065.4	82388.9
Run#3	gBlock#59	0.845	0.8	0.045	Yes	Yes	-	21.1454	21.2959	21.1691	14641.1	13241.4	14411.5	17.0895	17.0997	17.0709	76493.5	75959.7	77483.5
Run#3	gBlock#60	0.951	0.9	0.051	-	Yes	-	23.0815	22.9285	22.9034	4019.14	4451.58	4526.69	17.0669	16.7807	16.9792	77698.9	94649.4	82541.2
Run#3	gBlock#61	0.956	0.9	0.056	-	Yes	-	23.1015	23.1549	23.1084	3965.89	3826.97	3947.7	16.9213	16.8698	17.0025	85904.7	89007.6	81224.6
Run#3	gBlock#62	1	1	0	-	Yes	-	>40	>40	>40	0	0	0	16.7739	16.6919	16.6676	95093.4	100628	102327
Run#3	gBlock#63	1	1	0	-	Yes	-	>40	>40	>40	0	0	0	16.7675	16.7835	16.8332	95520.4	94471.6	91286.4
Run#4	gBlock#64	0.191	0.2	-0.009	Yes	-	Yes	18.3322	18.3897	18.3471	100597	96768.4	99586.2	18.7534	18.6531	18.6968	22513.7	24154.4	23424.3
Run#4	gBlock#65	0.177	0.2	-0.023	Yes	-	Yes	18.4093	18.3258	18.2746	95499	101029	104580	18.8567	18.7872	18.8016	20941.6	21987.7	21766.9
Run#4	gBlock#66	0.174	0.2	-0.026	Yes	-	Yes	18.3417	18.2878	18.2964	99953.4	103653	103052	18.8461	18.7585	18.8384	21097.5	22433.7	21212.1
Run#4	gBlock#67	0.5	0.5	0	Yes	-	Yes	18.9466	18.8931	18.8628	66474.6	68917.3	70337.1	17.2876	17.1619	17.0428	62888.4	68679.5	74655.3
Run#4	gBlock#68	0.502	0.5	0.002	Yes	-	Yes	19.3244	19.2362	19.1916	51525.4	54681.4	56353.1	17.5263	17.4827	17.4591	53200.2	54849.8	55763.7
Run#4	gBlock#69	0.497	0.5	-0.003	Yes	-	Yes	19.114	19.0455	19.053	59379.8	62186.2	61873.9	17.3911	17.3198	17.3328	58486.9	61483.6	60927.9
Run#4	gBlock#70	0.837	0.8	0.037	Yes	-	Yes	20.7031	20.6371	20.7577	20336.1	21261.6	19601.4	16.6509	16.4256	16.5918	98248	115053	102404
Run#4	gBlock#71	0.846	0.8	0.046	Yes	-	Yes	21.1113	21.1287	21.0608	15443.3	15262.8	15978.6	16.9718	16.8423	16.7142	78465.8	85918.2	93988.5
Run#4	gBlock#72	0.836	0.8	0.036	Yes	-	Yes	20.9759	20.8786	20.8153	16919.1	18066.3	18854.8	16.6838	16.9325	16.6346	96013.5	80655.3	99381.3
Run#5	gBlock#73	0.188	0.2	-0.012	Yes	-	Yes	18.2325	18.2899	18.2471	116577	112123	115430	18.4635	18.6779	18.604	28861.1	24871.3	26179.8
Run#5	gBlock#74	0.193	0.2	-0.007	Yes	-	Yes	18.8252	18.8283	18.7533	77981	77821.1	81879.1	19.0864	19.1137	19.0138	18732.3	18381.2	19700.8
Run#5	gBlock#75	0.186	0.2	-0.014	Yes	-	Yes	18.5324	18.5725	18.4945	95118.5	92565.3	97594.4	18.7804	18.9658	18.8681	23164.2	20368.3	21796.7
Run#5	gBlock#76	0.515	0.5	0.015	Yes	-	Yes	19.1526	19.1284	19.1338	62450	63487.3	63253.3	17.1137	17.2935	17.3459	73641.8	65002	62679.9
Run#5	gBlock#77	0.505	0.5	0.005	Yes	-	Yes	19.4924	19.5183	19.4031	49595.4	48729.9	52691	17.5478	17.7733	17.5775	54488.6	46594.8	53377.1
Run#5	gBlock#78	0.493	0.5	-0.007	Yes	-	Yes	19.29	19.3012	19.9937	56892.4	56464.8	35297.8	17.5809	17.5424	18.1555	53249.5	54691.2	35739.6
Run#5	gBlock#79	0.835	0.8	0.035	Yes	-	Yes	20.8492	20.839	20.6692	19756.4	19894.5	22323.2	16.6413	16.6999	16.4766	102213	98140.2	114582
Run#5	gBlock#80	0.835	0.8	0.035	Yes	-	Yes	21.198	21.1972	21.0871	15594.3	15602.3	16813.2	17.0001	17.0877	16.8555	79683.3	74981.9	88094.8
Run#5	gBlock#81	0.834	0.8	0.034	Yes	-	Yes	21.0935	21.1353	21.0026	16739.8	16272	17804.2	16.9036	16.9424	16.8834	85202.5	82937.2	86404.5
Run#6	gBlock#82	0.193	0.2	-0.007	-	-	Yes	18.5222	18.6949	18.5832	93422.2	83031.1	89610.9	18.7618	18.891	18.8663	22318.4	20396	20750.2
Run#6	gBlock#83	0.844	0.8	0.044	-	-	Yes	21.1762	21.1797	21.1267	15261.4	15224.1	15785.6	16.7204	17.073	16.8187	92658.2	72456.6	86516
Run#7	gBlock#84	0.175	0.2	-0.025	-	-	Yes	18.4388	18.5405	18.5268	92209.7	86112.7	86912.2	19.366	19.37	19.4515	19163.5	19110.9	18072.1
Run#7	gBlock#85	0.84	0.8	0.04	-	-	Yes	21.0923	21.1655	21.1207	15481.5	14738	15188.6	17.2917	17.345	17.2526	79465	76616.5	81626.1
Run#8	gBlock#86	0.197	0.2	-0.003	-	-	Yes	18.2519	18.3673	18.3222	104428	96593.2	99583.3	18.4328	18.7119	18.8784	28917.3	23799.4	21187.7
Run#8	gBlock#87	0.856	0.8	0.056	-	-	Yes	20.9872	20.9129	20.8127	16439.3	17286.7	18497.7	16.3988	16.6595	16.7332	119586	99690.3	94696.9
* Based on standard curves for WT and Mut quantification (see sheet "Standard curves").

## Sheet: Accuracy samples
Sabin PV-2 sample qPCR data overview
			Results			Raw data qPCR: Ct values and Calculated quantities (copies/µL)*
qPCR	qPCR sample	NGS sample	qPCR E295K%	NGS E295K%	Difference (qPCR - NGS)	WT Ct replicate 1	WT Ct replicate 2	WT Ct replicate 3	WT quantity replicate 1	WT quantity replicate 2	WT quantity replicate 3	Mut Ct replicate 1	Mut Ct replicate 2	Mut Ct replicate 3	Mut quantity replicate 1	Mut quantity replicate 2	Mut quantity replicate 3
Run#1	sPV2#1	NGS#15	0	0.006	-0.006	15.3079	15.3456	15.4207	566968	552391	524484	35.3199	>40	>40	0.112219	0	0
Run#1	sPV2#2	NGS#16	0	0.004	-0.004	16.4467	16.4928	16.5692	258200	250116	237244	>40	>40	36.2339	0	0	0.0582728
Run#1	sPV2#3	NGS#19	0.097	0.1	-0.003	18.977	19.0122	19.0057	44970.5	43891	44087	20.4546	20.4557	20.4477	4776.74	4773.14	4800.5
Run#1	sPV2#4	NGS#20	0.024	0.057	-0.033	19.2669	19.2396	19.2689	36810.9	37509.4	36758.4	22.8198	22.6376	22.8664	876.231	998.509	847.422
Run#2	sPV2#5	NGS#21	0.031	0.065	-0.034	17.5035	17.5254	17.4672	203381	200398	208413	20.6706	20.7508	20.7985	6816.68	6447.49	6237.3
Run#2	sPV2#6	NGS#10	0.053	0.098	-0.045	14.9554	14.9762	14.9614	1.13032e+06	1.11465e+06	1.12577e+06	17.4225	17.4345	17.6054	65040.1	64502.6	57285.5
Run#2	sPV2#7	NGS#6	0.09	0.142	-0.052	15.2855	15.2767	15.4226	905123	910503	825347	16.9665	16.9751	17.0743	89271.6	88738.9	82834
Run#2	sPV2#8	NGS#12	0.15	0.194	-0.044	14.95	14.9844	14.9452	1.13445e+06	1.10847e+06	1138102	15.7425	15.8707	15.8396	208871	191073	195254
Run#3	sPV2#9	NGS#7	0	0.028	-0.028	17.1044	17.1407	17.0828	217462	212252	220623	>40	>40	>40	0	0	0
Run#3	sPV2#10	NGS#9	0.216	0.25	-0.034	17.6108	17.5809	17.5856	155076	158200	157707	17.9567	17.964	17.8403	42060.2	41851.4	45578
Run#3	sPV2#11	NGS#13	0.128	0.149	-0.021	15.888	15.8871	15.7968	489914	490217	520672	17.1705	17.1893	17.0962	72340.4	71408.8	76140.1
Run#4	sPV2#12	NGS#11	0.174	0.188	-0.014	15.1288	15.1719	15.096	872288	847314	891807	15.735	15.7603	15.8027	186669	183384	178025
Run#4	sPV2#13	NGS#14	0.233	0.248	-0.015	16.3491	16.355	16.4588	383113	381578	355791	16.4547	16.4041	16.4902	112729	116797	109963
Run#4	sPV2#14	NGS#7	0	0.028	-0.028	17.0735	17.0961	17.08	235059	231512	234037	>40	>40	25.8529	0	0	155.522
Run#4	sPV2#15	NGS#8	0	0.01	-0.01	16.4715	16.4663	16.4503	352745	353997	357836	>40	>40	>40	0	0	0
Run#4	sPV2#16	NGS#9	0.22	0.25	-0.03	17.5572	17.6037	17.5903	169636	164408	165901	17.7382	17.7735	17.5919	45858.2	44737.2	50811.3
Run#4	sPV2#17	NGS#13	0.126	0.149	-0.023	15.8059	15.8525	15.8581	552569	535474	533450	17.1241	16.893	16.9532	70521.7	82916.6	79495.4
Run#4	sPV2#18	NGS#15	0	0.006	-0.006	14.5694	14.5752	14.5817	1.27202e+06	1.26701e+06	1.26152e+06	>40	>40	>40	0	0	0
Run#4	sPV2#19	NGS#16	0	0.004	-0.004	16.1169	16.0647	16.0738	448026	464097	461247	>40	>40	>40	0	0	0
Run#4	sPV2#20	NGS#17	0	0.001	-0.001	16.2847	16.3681	16.4102	400108	378230	367648	>40	36.6802	>40	0	0.0788146	0
Run#4	sPV2#21	NGS#18	0.106	0.12	-0.014	18.77	18.8738	18.893	74880.9	69818.2	68921.9	20.0916	20.195	20.1768	8814.44	8198.23	8303.3
Run#4	sPV2#22	NGS#19	0.123	0.1	0.023	18.35	18.4494	18.4726	99391.6	92954.2	91507.7	19.3064	19.5342	19.696	15280.7	13026.3	11630.4
Run#4	sPV2#23	NGS#20	0.032	0.057	-0.025	18.4138	18.4454	18.391	95210.1	93205.3	96683.4	21.2547	21.5493	22.003	3901.38	3173.52	2309.34
Run#4	sPV2#24	NGS#21	0.05	0.065	-0.015	17.5115	17.5758	17.5749	174951	167525	167633	19.9998	19.9922	20.2221	9400.31	9450.02	8044.15
Run#4	sPV2#25	NGS#22	0.053	0.087	-0.034	18.1009	18.1882	18.1617	117572	110855	112852	20.4742	20.5891	20.5705	6741.31	6219.95	6301.41
Run#4	sPV2#26	NGS#23	0.032	0.059	-0.027	15.3624	15.4832	15.4101	745195	686894	721571	18.5061	18.7193	18.7981	26773.5	23058.7	21819.3
Run#5	sPV2#27	NGS#24	0.057	0.087	-0.03	15.0823	15.1475	15.036	987770	945059	1.01931e+06	18.0649	16.8654	17.6144	38059.9	87487.5	52025
Run#5	sPV2#28	NGS#25	0.192	0.23	-0.038	14.8689	14.961	15.181	1.14168e+06	1.07254e+06	923798	15.1852	15.4796	15.431	280762	228882	236734
Run#5	sPV2#29	NGS#26	0.073	0.119	-0.046	13.6583	13.7506	13.9731	2.59534e+06	2.43783e+06	2.09621e+06	15.5561	15.9519	15.8631	217047	164916	175393
Run#5	sPV2#30	NGS#27	0.043	0.066	-0.023	13.7898	13.8179	13.8729	2373839	2.32895e+06	2.24375e+06	16.6872	16.2978	16.9226	99003.3	129721	84083.6
Run#5	sPV2#31	NGS#1	0.578	0.608	-0.03	18.0842	18.048	18.1177	128915	132122	126021	15.87	15.7821	15.8994	174554	185544	171041
Run#5	sPV2#32	NGS#2	0.26	0.308	-0.048	16.1332	16.3828	16.323	484258	408837	425742	16.008	15.8871	16.2823	158617	172503	131127
Run#5	sPV2#33	NGS#3	0.986	0.938	0.048	17.7746	18.2284	18.0618	159045	116905	130887	9.85239	10.3724	10.2587	11363625	7.9213e+06	8571806
Run#5	sPV2#34	NGS#4	0.993	0.946	0.047	22.6038	22.8082	22.5101	6009.13	5231.25	6403.63	13.5886	13.4727	13.5919	850164	921376	848243
Run#5	sPV2#35	NGS#5	0.376	0.356	0.02	15.8924	15.9861	15.9783	570181	535067	537906	14.9189	14.8811	15.0587	337745	346722	306514
Run#6	sPV2#36	NGS#29	0.555	0.613	-0.058	18.3265	18.301	18.3877	106776	108651	102404	16.0925	16.2351	16.3111	143560	129967	123261
Run#6	sPV2#37	NGS#30	0.77	0.758	0.012	18.2714	18.2273	18.2621	110866	114256	111570	14.9145	14.5138	14.697	326419	431639	379876
Run#6	sPV2#38	NGS#1	0.622	0.608	0.014	17.9773	17.8469	17.9639	135517	148137	136759	15.049	15.5615	15.6122	297190	207889	200661
Run#6	sPV2#39	NGS#2	0.263	0.308	-0.045	16.2069	16.1251	16.1625	453832	479879	467770	15.8325	15.8807	15.9311	172093	166401	160659
Run#6	sPV2#40	NGS#3	0.987	0.938	0.049	17.8456	17.8885	17.9555	148270	143990	137547	10.0603	9.87207	9.82526	9634108	10985000	11349540
Run#6	sPV2#41	NGS#4	0.992	0.946	0.046	21.7356	21.7845	21.7551	10416.5	10074.6	10278.9	12.973	13.0535	13.1102	1263945	1.19494e+06	1.14861e+06
Run#6	sPV2#42	NGS#5	0.327	0.356	-0.029	15.8084	15.5957	15.557	595722	688820	707231	14.7926	14.9288	15.0974	355360	323172	287328
Run#6	sPV2#43	NGS#29	0.554	0.613	-0.059	18.3641	18.4381	18.5904	104070	98943.1	89169.2	16.3444	16.0685	16.6096	120434	145983	100096
Run#6	sPV2#44	NGS#30	0.752	0.758	-0.006	18.2873	18.2924	18.3527	109667	109291	104880	14.8784	14.9561	14.8849	334730	317075	333216
Run#6	sPV2#45	NGS#1	0.599	0.608	-0.009	18.0175	17.9755	18.247	131846	135682	112727	15.6935	15.6476	15.7587	189607	195771	181178
Run#6	sPV2#46	NGS#2	0.273	0.308	-0.035	16.3674	16.2985	16.5433	406725	426297	360709	16.0019	15.9514	16.1613	152916	158402	136830
Run#6	sPV2#47	NGS#3	0.988	0.938	0.05	17.7349	17.9812	17.6528	159907	135160	169126	9.71493	9.79334	9.34515	12257178	11604972	15862489
Run#6	sPV2#48	NGS#4	0.991	0.946	0.045	22.0043	22.0586	21.9072	8671.04	8355.17	9265.37	13.3101	13.5137	13.1685	999165	866941	1102833
Run#6	sPV2#49	NGS#5	0.335	0.356	-0.021	16.1111	16.028	16.0077	484502	512765	519940	15.3587	15.0995	15.3491	239464	286899	241075
Run#6	sPV2#50	NGS#11	0.168	0.188	-0.02	16.1103	16.1078	16.2669	484766	485595	435592	16.6207	16.626	16.8227	99325.2	98956.2	86273.8
Run#6	sPV2#51	NGS#14	0.225	0.248	-0.023	16.904	16.88	17.0131	281974	286621	261725	16.8923	16.8608	17.0314	82190.7	84014.2	74592.4
Run#6	sPV2#52	NGS#18	0.121	0.12	0.001	19.3871	19.3786	19.4197	51762.2	52062.7	50621.5	20.3757	20.4236	20.4163	7242.96	7004.65	7040.4
Run#6	sPV2#53	NGS#31	0.034	0.074	-0.04	18.1887	18.1691	18.185	117309	118881	117601	21.1333	21.1088	21.2458	4270.55	4343.93	3948.41
Run#6	sPV2#54	NGS#32	0.017	0.051	-0.034	16.7706	16.7082	16.8326	308864	322289	296049	20.6963	20.5856	21.2229	5791.84	6256.61	4011.79
Run#6	sPV2#55	NGS#33	0.023	0.049	-0.026	16.881	16.9619	16.8393	286441	271041	294699	20.2357	20.7544	20.4894	7985.48	5561.7	6690.95
Run#7	sPV2#56	NGS#28	0.603	0.663	-0.06	17.2887	17.2803	17.2754	199836	200963	201627	15.2337	15.291	15.4639	325868	313314	278272
Run#7	sPV2#57	NGS#28	0.648	0.663	-0.015	17.1471	17.062	17.1374	219797	232750	221232	14.8715	15.0657	14.7155	417734	365654	464867
Run#7	sPV2#58	NGS#28	0.613039	0.663	-0.0499605	16.2657	16.2079	16.1613	397593	413347	426504	14.2376	14.1496	14.2701	645155	685279	630905
* Based on standard curves for WT and Mut quantification (see sheet "Standard curves").

## Sheet: Variants found by NGS
Sabin PV-2 NGS data summary
		Variant calling by NGS: E295K position 3364 + positions with variants ≥1% in primer/probe regions (ref.seq. is GenBank AY184220)
		Position 3364 G -> A (E295K)							Position 3365 A -> G (E295G)							Position 3361 C -> T (P294S)
NGS sample	NGS E295K% result	Depth	WT Allele G Count	WT Allele G %	WT Allele G Strand	Mut Allele A Count	Mut Allele A %	Mut Allele A Strand	Depth	WT Allele A Count	WT Allele A %	WT Allele A Strand	Mut Allele G Count	Mut Allele G %	Mut Allele G Strand	Depth	WT Allele C Count	WT Allele C %	WT Allele C Strand	Mut Allele T Count	Mut Allele T %	Mut Allele T Strand
NGS#1	0.608	1049	409	0.3899	0.78	638	0.6082	0.8
NGS#2	0.308	5244	3625	0.6913	0.55	1615	0.308	0.62								5467	5338	0.9764	0.57	129	0.0236	0.54
NGS#3	0.938	36969	2272	0.0615	0.65	36969	0.9377	0.7
NGS#4	0.946	31887	1675	0.0525	0.65	30173	0.9462	0.7
NGS#5	0.356	3954	2541	0.6426	0.65	1407	0.3558	0.71	3911	3515	0.8987	0.68	395	0.101	0.63
NGS#6	0.142	6963	5976	0.8583	0.56	985	0.1415	0.62	6937	6550	0.9442	0.58	386	0.0556	0.48	7237	7124	0.9844	0.56	113	0.0156	0.46
NGS#7	0.028	9636	9352	0.9707	0.59	265	0.0275	0.58	9698	9446	0.9745	0.59	246	0.0254	0.58	9849	9670	0.9818	0.58	179	0.0182	0.54
NGS#8	0.01	1921	1901	0.9896	0.6	20	0.0104	0.55								1975	1902	0.963	0.59	73	0.037	0.52
NGS#9	0.25	7620	5710	0.7495	0.54	1905	0.2501	0.6	7599	7475	0.9845	0.56	117	0.0154	0.52
NGS#10	0.098	11131	10038	0.9019	0.55	1087	0.0977	0.63	11033	10833	0.9822	0.56	195	0.0177	0.55
NGS#11	0.188	9091	7378	0.8118	0.56	1709	0.1881	0.61	9034	8841	0.9794	0.57	186	0.0206	0.49
NGS#12	0.194	8236	6634	0.8055	0.6	1600	0.1943	0.64	8199	8013	0.979	0.61	172	0.021	0.63
NGS#13	0.149	6875	5844	0.8503	0.56	1023	0.1488	0.67	6864	6446	0.9399	0.58	412	0.0601	0.54	7045	6908	0.9806	0.57	137	0.0194	0.5
NGS#14	0.248	5311	3988	0.7513	0.58	1315	0.2477	0.65	5296	5019	0.9479	0.6	276	0.0521	0.59	5445	5367	0.9857	0.59	77	0.0141	0.4
NGS#15	0.006	3610	3575	0.9903	0.58	20	0.0055	0.5	3602	3557	0.9881	0.58	43	0.0119	0.63	3780	3665	0.9696	0.57	115	0.0304	0.55
NGS#16	0.004	2876	2858	0.9937	0.57	12	0.0042	0.33	2870	2826	0.9847	0.57	44	0.0153	0.52	3004	2934	0.9767	0.55	70	0.0233	0.6
NGS#17	0.001	9234	9218	0.9983	0.54	7	0.0008	0.57								9494	9209	0.97	0.53	285	0.03	0.52
NGS#18	0.12	5225	4590	0.8791	0.61	627	0.1201	0.63	5218	4967	0.9521	0.62	249	0.0477	0.57	5398	5324	0.9863	0.6	74	0.0137	0.59
NGS#19	0.1	5473	4927	0.9002	0.65	545	0.0996	0.71	5442	5226	0.9608	0.66	212	0.039	0.65	5675	5575	0.9826	0.64	99	0.0174	0.64
NGS#20	0.057	8554	8067	0.9431	0.6	484	0.0566	0.68	8517	8287	0.9736	0.61	225	0.0264	0.61	8897	8733	0.9816	0.59	164	0.0184	0.51
NGS#21	0.065	6101	5700	0.9344	0.62	399	0.0654	0.67	6081	5909	0.9722	0.62	169	0.0278	0.59	6323	6209	0.982	0.61	114	0.018	0.54
NGS#22	0.087	7984	7291	0.9132	0.65	692	0.0867	0.71	7996	7809	0.9773	0.66	181	0.0227	0.67	8245	8122	0.9851	0.64	122	0.0148	0.51
NGS#23	0.059	41173	38735	0.9409	0.57	2419	0.0588	0.62	41205	39763	0.9657	0.57	1414	0.0343	0.55	42057	41434	0.9852	0.57	622	0.0148	0.54
NGS#24	0.087	933	852	0.9132	0.64	81	0.0868	0.69	922	900	0.9761	0.64	22	0.0239	0.59	957	939	0.9812	0.63	18	0.0188	0.56
NGS#25	0.23	857	660	0.7701	0.62	197	0.2299	0.72	844	789	0.9348	0.64	55	0.0652	0.67
NGS#26	0.119	6376	5615	0.8808	0.6	757	0.1187	0.65	6370	5960	0.9367	0.6	402	0.0632	0.6	6587	6504	0.9874	0.6	83	0.0126	0.66
NGS#27	0.066	1877	1752	0.9339	0.61	123	0.0656	0.63	1871	1746	0.9332	0.61	124	0.0663	0.52	1978	1943	0.9823	0.58	35	0.0177	0.69
NGS#28	0.663	4677	1574	0.3368	0.59	3098	0.663	0.67
NGS#29	0.613	1610	623	0.3872	0.63	986	0.6128	0.67
NGS#30	0.758	4361	1053	0.242	0.62	3298	0.758	0.64
NGS#31	0.074	5996	5555	0.9265	0.59	441	0.0735	0.62	5984	5861	0.9801	0.59	119	0.0199	0.58
NGS#32	0.051	5037	4779	0.949	0.56	256	0.0508	0.68	5031	4850	0.9644	0.57	179	0.0356	0.53	5189	5087	0.9803	0.56	100	0.0193	0.52
NGS#33	0.049	2370	2253	0.9506	0.58	116	0.0489	0.72	2368	2270	0.9586	0.58	96	0.0405	0.55	2407	2365	0.9826	0.58	42	0.0174	0.5

## Sheet: NGS data of amplicon
Sabin PV-2 NGS results of amplicon region (green = primers; blue = probes; red = "dominant" allele1 ≠ reference)
		NGS#1													NGS#2													NGS#3													NGS#4
AY184220 Position	Reference	Depth	Allele1	Count1	Frac1	Strand1	Allele2	Count2	Frac2	Strand2	Allele3	Count3	Frac3	Strand3	Depth	Allele1	Count1	Frac1	Strand1	Allele2	Count2	Frac2	Strand2	Allele3	Count3	Frac3	Strand3	Depth	Allele1	Count1	Frac1	Strand1	Allele2	Count2	Frac2	Strand2	Allele3	Count3	Frac3	Strand3	Depth	Allele1	Count1	Frac1	Strand1	Allele2	Count2	Frac2	Strand2
3303	A	1961	A	1961	1	0.73	C	0	0	0	T	0	0	0	8256	A	8256	1	0.56	C	0	0	0	T	0	0	0	58214	A	58204	0.9998	0.7	G	7	0.0001	0.86	T	2	0	0.5	50872	A	50864	0.9998	0.68	G	5	0.0001	0.6
3304	C	1964	C	1964	1	0.73	A	0	0	0	T	0	0	0	8302	C	8301	0.9999	0.56	T	1	0.0001	1	A	0	0	0	58507	C	58496	0.9998	0.71	T	9	0.0002	0.89	A	1	0	0	51201	C	51196	0.9999	0.68	T	3	0.0001	1
3305	G	1954	G	1954	1	0.74	C	0	0	0	A	0	0	0	8234	G	8232	0.9998	0.56	A	2	0.0002	0	C	0	0	0	58201	G	58197	0.9999	0.71	A	3	0.0001	0.33	C	1	0	1	50824	G	50809	0.9997	0.68	A	10	0.0002	0.7
3306	A	1929	A	1927	0.999	0.75	G	2	0.001	0.5	C	0	0	0	8146	A	8145	0.9999	0.56	T	1	0.0001	1	G	0	0	0	57610	A	57592	0.9997	0.71	G	9	0.0002	0.67	T	5	0.0001	0.8	50319	A	50309	0.9998	0.69	G	9	0.0002	0.78
3307	G	1923	G	1923	1	0.75	A	0	0	0	C	0	0	0	8199	G	8197	0.9998	0.56	A	1	0.0001	0	C	1	0.0001	1	57841	G	57838	0.9999	0.71	A	1	0	1	T	1	0	1	50462	G	50458	0.9999	0.69	A	2	0	0
3308	C	1916	C	1916	1	0.75	G	0	0	0	A	0	0	0	8206	C	8203	0.9996	0.56	T	3	0.0004	0.67	G	0	0	0	57835	C	57808	0.9995	0.71	T	21	0.0004	0.81	A	6	0.0001	1	50460	C	50450	0.9998	0.69	T	7	0.0001	0.71
3309	A	1870	A	1870	1	0.75	C	0	0	0	G	0	0	0	8116	A	8114	0.9998	0.56	G	2	0.0002	1	C	0	0	0	56760	A	56741	0.9997	0.71	G	15	0.0003	0.6	T	4	0.0001	0	49488	A	49477	0.9998	0.69	G	8	0.0002	0.75
3310	G	1866	G	1866	1	0.75	A	0	0	0	C	0	0	0	8139	G	8135	0.9995	0.56	C	2	0.0002	1	A	1	0.0001	1	56935	G	56925	0.9998	0.71	C	5	0.0001	0.4	A	3	0.0001	1	49607	G	49602	0.9999	0.69	A	3	0.0001	0.33
3311	T	1839	T	1838	0.9995	0.76	C	1	0.0005	0	G	0	0	0	8024	T	8019	0.9994	0.56	C	3	0.0004	0	A	2	0.0002	0.5	56095	T	56063	0.9994	0.71	C	28	0.0005	0.32	A	3	0.0001	1	48851	T	48832	0.9996	0.69	C	13	0.0003	0.38
3312	C	1837	C	1837	1	0.76	T	0	0	0	G	0	0	0	7982	C	7980	0.9997	0.56	T	1	0.0001	0	A	0	0	0	56135	C	56118	0.9997	0.71	T	17	0.0003	0.71	A	0	0	0	48787	C	48770	0.9997	0.69	T	12	0.0002	0.42
3313	C	1824	C	1824	1	0.76	T	0	0	0	G	0	0	0	7854	C	7851	0.9996	0.56	T	3	0.0004	0	A	0	0	0	55647	C	55639	0.9999	0.71	T	7	0.0001	0.86	A	1	0	1	48229	C	48218	0.9998	0.69	T	10	0.0002	0.5
3314	C	1836	C	1836	1	0.76	T	0	0	0	G	0	0	0	7908	C	7908	1	0.56	T	0	0	0	A	0	0	0	56017	C	56007	0.9998	0.71	T	10	0.0002	0.8	A	0	0	0	48585	C	48573	0.9998	0.69	T	10	0.0002	0.9
3315	A	1802	A	1800	0.9989	0.76	G	2	0.0011	1	C	0	0	0	7833	A	7832	0.9999	0.56	C	0	0	0	T	0	0	0	55504	A	55493	0.9998	0.71	G	9	0.0002	0.56	C	1	0	1	48017	A	47997	0.9996	0.68	G	13	0.0003	0.62
3316	T	1768	T	1767	0.9994	0.75	A	1	0.0006	1	G	0	0	0	7700	T	7698	0.9997	0.55	C	1	0.0001	0	G	1	0.0001	1	54217	T	54211	0.9999	0.7	C	5	0.0001	0.8	A	1	0	1	47131	T	47122	0.9998	0.68	C	6	0.0001	0.67
3317	A	1733	A	1733	1	0.75	T	0	0	0	G	0	0	0	7639	A	7636	0.9996	0.55	G	3	0.0004	0.67	T	0	0	0	53636	A	53629	0.9999	0.7	G	4	0.0001	1	T	2	0	0.5	46639	A	46635	0.9999	0.68	G	3	0.0001	1
3318	C	1722	C	1722	1	0.74	A	0	0	0	T	0	0	0	7637	C	7633	0.9995	0.55	T	4	0.0005	1	A	0	0	0	53679	C	53649	0.9994	0.7	T	28	0.0005	0.71	A	2	0	1	46678	C	46661	0.9996	0.68	T	17	0.0004	0.76
3319	T	1713	T	1713	1	0.74	C	0	0	0	A	0	0	0	7496	T	7493	0.9996	0.54	A	2	0.0003	1	C	1	0.0001	0	52426	T	52419	0.9999	0.7	C	5	0.0001	0.4	A	0	0	0	45857	T	45840	0.9996	0.67	C	16	0.0003	0.31
3320	T	1729	T	1729	1	0.75	C	0	0	0	A	0	0	0	7502	T	7496	0.9992	0.55	C	6	0.0008	0	A	0	0	0	52908	T	52888	0.9996	0.7	C	17	0.0003	0.24	A	3	0.0001	1	46251	T	46231	0.9996	0.68	C	17	0.0004	0.24
3321	C	1729	C	1729	1	0.75	T	0	0	0	A	0	0	0	7536	C	7510	0.9965	0.55	T	26	0.0035	0.54	A	0	0	0	53008	C	52969	0.9993	0.7	T	38	0.0007	0.68	A	1	0	0	46295	C	46257	0.9992	0.68	T	37	0.0008	0.76
3322	G	1701	G	1701	1	0.75	C	0	0	0	T	0	0	0	7402	G	7396	0.9992	0.55	T	3	0.0004	0.67	A	1	0.0001	1	52310	G	52297	0.9998	0.71	A	9	0.0002	0.67	C	3	0.0001	0	45621	G	45610	0.9998	0.68	A	8	0.0002	0.25
3323	G	1713	G	1712	0.9994	0.75	A	1	0.0006	0	C	0	0	0	7436	G	7434	0.9997	0.55	A	2	0.0003	0	T	0	0	0	52494	G	52480	0.9997	0.71	A	12	0.0002	0.08	C	2	0	0.5	45696	G	45668	0.9994	0.68	A	22	0.0005	0.09
3324	A	1686	A	1684	0.9988	0.76	G	2	0.0012	0	C	0	0	0	7300	A	7300	1	0.56	G	0	0	0	T	0	0	0	51824	A	51811	0.9997	0.71	G	9	0.0002	0.67	C	2	0	0.5	44927	A	44911	0.9996	0.69	G	12	0.0003	0.83
3325	C	1681	C	1681	1	0.76	A	0	0	0	G	0	0	0	7308	C	7307	0.9999	0.55	T	1	0.0001	1	A	0	0	0	51757	C	51744	0.9997	0.71	T	13	0.0003	0.46	A	0	0	0	44948	C	44939	0.9998	0.69	T	8	0.0002	0.75
3326	C	1673	C	1673	1	0.76	A	0	0	0	G	0	0	0	7283	C	7281	0.9997	0.55	A	2	0.0003	1	T	0	0	0	51667	C	51652	0.9997	0.71	T	8	0.0002	0.88	A	7	0.0001	1	44824	C	44803	0.9995	0.69	T	15	0.0003	0.73
3327	A	1649	A	1648	0.9994	0.76	G	1	0.0006	1	C	0	0	0	7173	A	7168	0.9993	0.55	G	3	0.0004	0.33	C	1	0.0001	1	50997	A	50979	0.9996	0.71	G	10	0.0002	0.3	T	7	0.0001	0.57	44164	A	44149	0.9997	0.69	G	14	0.0003	0.57
3328	G	1651	G	1651	1	0.76	A	0	0	0	C	0	0	0	7176	G	7176	1	0.55	A	0	0	0	C	0	0	0	51158	G	51156	1	0.71	A	2	0	0.5	T	0	0	0	44349	G	44347	1	0.69	A	2	0	0.5
3329	G	1639	G	1639	1	0.76	A	0	0	0	C	0	0	0	7186	G	7186	1	0.55	A	0	0	0	C	0	0	0	51231	G	51226	0.9999	0.71	A	2	0	0.5	C	1	0	0	44412	G	44404	0.9998	0.69	A	6	0.0001	0.5
3330	T	1593	T	1592	0.9994	0.75	G	1	0.0006	1	A	0	0	0	6895	T	6891	0.9994	0.53	G	3	0.0004	0	A	1	0.0001	1	49124	T	49110	0.9997	0.69	C	7	0.0001	0.86	A	5	0.0001	1	42570	T	42557	0.9997	0.67	G	5	0.0001	0.8
3331	G	1595	G	1594	0.9994	0.75	C	1	0.0006	1	T	0	0	0	6973	G	6971	0.9997	0.54	C	2	0.0003	0.5	T	0	0	0	49564	G	49562	1	0.7	A	2	0	0.5	T	0	0	0	42902	G	42900	1	0.68	C	2	0	1
3332	T	1510	T	1510	1	0.73	G	0	0	0	C	0	0	0	6681	T	6677	0.9994	0.51	C	3	0.0004	1	A	1	0.0001	1	47534	T	47531	0.9999	0.68	C	2	0	1	A	1	0	1	41274	T	41269	0.9999	0.66	C	3	0.0001	0.67
3333	T	1453	T	1453	1	0.72	G	0	0	0	C	0	0	0	6631	T	6629	0.9997	0.51	C	2	0.0003	0.5	A	0	0	0	46318	T	46305	0.9997	0.67	C	12	0.0003	0.67	G	1	0	1	40458	T	40441	0.9996	0.66	C	17	0.0004	0.71
3334	G	1462	G	1461	0.9993	0.73	T	1	0.0007	1	C	0	0	0	6660	G	6660	1	0.52	T	0	0	0	C	0	0	0	46694	G	46688	0.9999	0.68	C	4	0.0001	0.5	T	2	0	0.5	40696	G	40692	0.9999	0.66	T	2	0	0.5
3335	A	1440	A	1440	1	0.72	G	0	0	0	T	0	0	0	6665	A	6663	0.9997	0.51	T	1	0.0002	0	G	0	0	0	46538	A	46531	0.9998	0.67	G	4	0.0001	1	T	2	0	0.5	40666	A	40662	0.9999	0.66	T	2	0	0
3336	T	1332	T	1332	1	0.7	A	0	0	0	G	0	0	0	6406	T	6406	1	0.49	A	0	0	0	G	0	0	0	43905	T	43898	0.9998	0.65	C	5	0.0001	0.8	A	1	0	1	38442	T	38431	0.9997	0.64	C	6	0.0002	0.67
3337	T	1343	T	1342	0.9993	0.7	A	0	0	0	G	0	0	0	6431	T	6430	0.9998	0.5	C	1	0.0002	1	A	0	0	0	44016	T	44007	0.9998	0.65	C	3	0.0001	0.67	A	1	0	0	38659	T	38649	0.9997	0.64	C	3	0.0001	0.67
3338	A	1336	A	1336	1	0.7	T	0	0	0	G	0	0	0	6419	A	6417	0.9997	0.5	G	2	0.0003	0	T	0	0	0	44079	A	44065	0.9997	0.65	G	12	0.0003	0.58	T	2	0	0	38631	A	38615	0.9996	0.64	G	13	0.0003	0.85
3339	T	1329	T	1327	0.9985	0.7	C	2	0.0015	1	A	0	0	0	6430	T	6430	1	0.5	A	0	0	0	G	0	0	0	44101	T	44080	0.9995	0.66	C	20	0.0005	0.55	G	1	0	0	38694	T	38677	0.9996	0.64	C	15	0.0004	0.73
3340	A	1319	A	1319	1	0.71	T	0	0	0	C	0	0	0	6403	A	6398	0.9992	0.51	G	2	0.0003	0	T	0	0	0	44120	A	44110	0.9998	0.66	G	3	0.0001	1	T	1	0	1	38582	A	38569	0.9997	0.65	G	5	0.0001	0.8
3341	A	1288	A	1288	1	0.73	T	0	0	0	C	0	0	0	6214	A	6214	1	0.52	G	0	0	0	T	0	0	0	43461	A	43454	0.9998	0.67	G	4	0.0001	1	T	3	0.0001	0.67	38043	A	38037	0.9998	0.66	G	4	0.0001	0.75
3342	A	1227	A	1227	1	0.71	T	0	0	0	C	0	0	0	6043	A	6040	0.9995	0.52	G	3	0.0005	0.33	T	0	0	0	42035	A	42024	0.9997	0.67	G	10	0.0002	0.6	T	1	0	1	36952	A	36947	0.9999	0.66	G	5	0.0001	0.8
3343	G	1216	G	1216	1	0.71	A	0	0	0	T	0	0	0	6041	G	6040	0.9998	0.52	A	1	0.0002	0	T	0	0	0	41646	G	41637	0.9998	0.67	A	5	0.0001	0.4	T	3	0.0001	0.67	36602	G	36599	0.9999	0.65	A	2	0.0001	0.5
3344	A	1198	A	1198	1	0.7	G	0	0	0	T	0	0	0	6012	A	6012	1	0.51	G	0	0	0	T	0	0	0	41203	A	41190	0.9997	0.66	G	10	0.0002	0.4	T	2	0	0.5	36310	A	36296	0.9996	0.65	G	12	0.0003	0.08
3345	T	1195	T	1194	0.9992	0.71	C	1	0.0008	0	A	0	0	0	6041	T	6038	0.9995	0.52	C	3	0.0005	0	A	0	0	0	41244	T	41198	0.9989	0.67	C	40	0.001	0.3	A	3	0.0001	0	36306	T	36267	0.9989	0.66	C	30	0.0008	0.03
3346	G	1188	G	1186	0.9983	0.72	A	2	0.0017	0.5	T	0	0	0	6035	G	6034	0.9998	0.52	T	1	0.0002	1	C	0	0	0	41170	G	41163	0.9998	0.67	A	4	0.0001	0.5	T	2	0	0.5	36153	G	36146	0.9998	0.66	A	4	0.0001	0.25
3347	G	1176	G	1176	1	0.72	A	0	0	0	T	0	0	0	5972	G	5971	0.9998	0.53	C	1	0.0002	0	T	0	0	0	40353	G	40347	0.9999	0.68	A	6	0.0001	0.5	T	0	0	0	35392	G	35384	0.9998	0.67	A	7	0.0002	0.43
3348	G	1170	G	1170	1	0.72	A	0	0	0	T	0	0	0	5888	G	5886	0.9997	0.54	C	1	0.0002	0	T	1	0.0002	0	40125	G	40111	0.9997	0.68	A	13	0.0003	0.85	T	1	0	1	35162	G	35154	0.9998	0.67	A	4	0.0001	1
3349	C	1158	C	1158	1	0.73	G	0	0	0	A	0	0	0	5918	C	5918	1	0.53	G	0	0	0	T	0	0	0	40105	C	40088	0.9996	0.68	T	8	0.0002	0.75	A	8	0.0002	1	35133	C	35124	0.9997	0.68	T	6	0.0002	0.67
3350	T	1161	T	1161	1	0.73	C	0	0	0	G	0	0	0	5955	T	5955	1	0.54	C	0	0	0	G	0	0	0	40075	T	40065	0.9998	0.68	C	8	0.0002	0.5	A	2	0	1	35021	T	35013	0.9998	0.67	C	7	0.0002	0.14
3351	C	1160	C	1159	0.9991	0.73	T	1	0.0009	1	G	0	0	0	5983	C	5983	1	0.54	T	0	0	0	G	0	0	0	40187	C	40167	0.9995	0.68	T	20	0.0005	0.75	A	0	0	0	35110	C	35104	0.9998	0.68	T	6	0.0002	0.83
3352	A	1147	A	1146	0.9991	0.74	T	1	0.0009	1	C	0	0	0	5865	A	5865	1	0.54	C	0	0	0	T	0	0	0	39683	A	39680	0.9999	0.68	G	2	0.0001	0.5	T	1	0	0	34659	A	34657	0.9999	0.68	T	1	0	0
3353	C	1147	C	1147	1	0.75	A	0	0	0	T	0	0	0	5841	C	5840	0.9998	0.55	T	1	0.0002	0	A	0	0	0	39668	C	39661	0.9998	0.69	T	4	0.0001	0.75	G	2	0.0001	1	34674	C	34665	0.9997	0.68	G	5	0.0001	1
3354	C	1135	C	1135	1	0.75	A	0	0	0	T	0	0	0	5773	C	5769	0.9993	0.55	T	4	0.0007	0.75	A	0	0	0	39314	C	39300	0.9996	0.69	T	11	0.0003	0.73	G	2	0.0001	0.5	34326	C	34311	0.9996	0.69	T	12	0.0003	0.33
3355	C	1137	C	1136	0.9991	0.75	G	1	0.0009	0	A	0	0	0	5672	C	5671	0.9998	0.56	T	1	0.0002	0	A	0	0	0	39148	C	39140	0.9998	0.69	A	5	0.0001	1	T	2	0.0001	0.5	34115	C	34108	0.9998	0.69	T	5	0.0001	1
3356	C	1150	C	1150	1	0.76	G	0	0	0	A	0	0	0	5691	C	5689	0.9996	0.56	T	1	0.0002	1	A	0	0	0	39448	C	39440	0.9998	0.69	T	7	0.0002	0.57	G	1	0	0	34298	C	34291	0.9998	0.7	T	7	0.0002	0.86
3357	A	1136	A	1136	1	0.76	C	0	0	0	G	0	0	0	5632	A	5631	0.9998	0.56	G	1	0.0002	0	C	0	0	0	39359	A	39350	0.9998	0.7	G	6	0.0002	0.67	T	2	0.0001	1	34179	A	34171	0.9998	0.7	G	6	0.0002	0.17
3358	C	1137	C	1136	0.9991	0.77	T	1	0.0009	1	A	0	0	0	5634	C	5629	0.9991	0.57	T	5	0.0009	0.4	A	0	0	0	39420	C	39409	0.9997	0.7	T	8	0.0002	0.62	G	2	0.0001	1	34206	C	34192	0.9996	0.7	T	12	0.0004	0.58
3359	T	1122	T	1122	1	0.77	C	0	0	0	A	0	0	0	5561	T	5561	1	0.57	C	0	0	0	A	0	0	0	38712	T	38706	0.9998	0.7	C	4	0.0001	0.75	G	1	0	0	33643	T	33640	0.9999	0.7	C	2	0.0001	1
3360	A	1105	A	1105	1	0.76	T	0	0	0	C	0	0	0	5489	A	5488	0.9998	0.57	G	1	0.0002	1	T	0	0	0	38145	A	38130	0.9996	0.7	G	13	0.0003	0.69	T	2	0.0001	1	33085	A	33079	0.9998	0.7	G	6	0.0002	0.5
3361	C	1098	C	1098	1	0.77	A	0	0	0	T	0	0	0	5467	C	5338	0.9764	0.57	T	129	0.0236	0.54	A	0	0	0	38135	C	38107	0.9993	0.7	T	25	0.0007	0.6	A	1	0	1	33048	C	33018	0.9991	0.7	T	28	0.0008	0.71
3362	C	1085	C	1085	1	0.78	A	0	0	0	T	0	0	0	5465	C	5464	0.9998	0.57	T	1	0.0002	1	A	0	0	0	38095	C	38080	0.9996	0.7	A	11	0.0003	0.64	T	4	0.0001	0.5	32933	C	32922	0.9997	0.7	A	6	0.0002	0.67
3363	A	1048	A	1047	0.999	0.79	G	1	0.001	1	C	0	0	0	5297	A	5295	0.9996	0.57	G	1	0.0002	0	C	0	0	0	37316	A	37294	0.9994	0.69	G	6	0.0002	0.5	C	1	0	1	32185	A	32165	0.9994	0.7	G	5	0.0002	0.8
3364	G	1049	A	638	0.6082	0.8	G	409	0.3899	0.78	C	0	0	0	5244	G	3625	0.6913	0.55	A	1615	0.308	0.62	C	0	0	0	36969	A	34664	0.9377	0.7	G	2272	0.0615	0.65	C	5	0.0001	0.8	31887	A	30173	0.9462	0.7	G	1675	0.0525	0.65
3365	A	1043	A	1043	1	0.8	G	0	0	0	C	0	0	0	5211	A	5204	0.9987	0.58	G	3	0.0006	0.67	C	0	0	0	36851	A	36531	0.9913	0.7	G	320	0.0087	0.68	C	0	0	0	31640	A	31498	0.9955	0.71	G	141	0.0045	0.61
3366	A	1003	A	1002	0.999	0.81	G	1	0.001	0	C	0	0	0	5043	A	5040	0.9994	0.57	G	3	0.0006	0.33	C	0	0	0	36368	A	36358	0.9997	0.7	G	10	0.0003	0.8	C	0	0	0	31152	A	31146	0.9998	0.71	G	6	0.0002	1
3367	A	998	A	998	1	0.8	G	0	0	0	C	0	0	0	4899	A	4899	1	0.58	G	0	0	0	C	0	0	0	36142	A	36139	0.9999	0.69	G	3	0.0001	1	C	0	0	0	30763	A	30761	0.9999	0.71	G	2	0.0001	0.5
3368	A	960	A	959	0.999	0.78	T	1	0.001	1	G	0	0	0	4784	A	4783	0.9998	0.57	G	1	0.0002	1	C	0	0	0	35415	A	35412	0.9999	0.68	G	3	0.0001	0.67	C	0	0	0	29994	A	29988	0.9998	0.7	G	5	0.0002	0.6
3369	G	1005	G	1004	0.999	0.78	A	1	0.001	1	T	0	0	0	5012	G	5011	0.9998	0.58	A	1	0.0002	1	C	0	0	0	36726	G	36604	0.9967	0.69	A	117	0.0032	0.76	C	3	0.0001	1	31330	G	31250	0.9974	0.71	A	78	0.0025	0.74
3370	G	989	G	989	1	0.78	A	0	0	0	T	0	0	0	4951	G	4950	0.9998	0.58	A	1	0.0002	1	C	0	0	0	36511	G	36488	0.9994	0.68	A	23	0.0006	1	C	0	0	0	31141	G	31123	0.9994	0.71	A	18	0.0006	1
3371	G	1017	G	1017	1	0.76	A	0	0	0	T	0	0	0	5062	G	5062	1	0.57	A	0	0	0	C	0	0	0	37548	G	37544	0.9999	0.67	C	4	0.0001	0.5	A	0	0	0	31930	G	31929	1	0.69	A	1	0	1
3372	A	1014	A	1014	1	0.76	G	0	0	0	T	0	0	0	5156	A	5154	0.9996	0.58	G	2	0.0004	0	C	0	0	0	37822	A	37815	0.9998	0.66	G	5	0.0001	0.8	C	2	0.0001	0.5	32292	A	32285	0.9998	0.69	G	7	0.0002	0.43
3373	T	973	T	973	1	0.74	A	0	0	0	G	0	0	0	5083	T	5083	1	0.56	A	0	0	0	G	0	0	0	37425	T	37415	0.9997	0.65	C	5	0.0001	0.6	G	4	0.0001	1	31926	T	31919	0.9998	0.68	A	4	0.0001	1
3374	T	988	T	988	1	0.74	A	0	0	0	G	0	0	0	5122	T	5122	1	0.56	A	0	0	0	G	0	0	0	36836	T	36832	0.9999	0.64	C	3	0.0001	0.33	A	1	0	1	31833	T	31826	0.9998	0.67	C	5	0.0002	0.8
3375	A	983	A	981	0.998	0.73	G	2	0.002	1	T	0	0	0	5122	A	5121	0.9998	0.56	G	1	0.0002	1	T	0	0	0	37118	A	37110	0.9998	0.63	G	6	0.0002	0.5	T	2	0.0001	0.5	32099	A	32090	0.9997	0.67	G	7	0.0002	0.71
3376	A	1004	A	1004	1	0.73	G	0	0	0	T	0	0	0	5135	A	5135	1	0.56	G	0	0	0	T	0	0	0	37398	A	37393	0.9999	0.63	T	3	0.0001	0.33	G	2	0.0001	1	32451	A	32447	0.9999	0.67	G	3	0.0001	0.67
3377	C	1031	C	1029	0.9981	0.72	T	2	0.0019	0	A	0	0	0	5203	C	4046	0.7776	0.57	A	1156	0.2222	0.56	T	1	0.0002	1	37890	C	36543	0.9644	0.63	A	1308	0.0345	0.59	T	36	0.001	0.64	33066	C	32100	0.9708	0.67	A	956	0.0289	0.62
3378	G	1043	G	1043	1	0.7	C	0	0	0	T	0	0	0	5260	G	5259	0.9998	0.57	C	1	0.0002	1	A	0	0	0	38219	G	38204	0.9996	0.62	A	10	0.0003	0.8	C	3	0.0001	1	33310	G	33297	0.9996	0.66	A	11	0.0003	0.55
3379	A	1068	A	1068	1	0.71	G	0	0	0	C	0	0	0	5313	A	5313	1	0.57	G	0	0	0	C	0	0	0	38563	A	38561	0.9999	0.63	G	1	0	0	C	1	0	1	33787	A	33784	0.9999	0.66	G	2	0.0001	1
3380	C	1074	C	1073	0.9991	0.7	T	1	0.0009	1	A	0	0	0	5336	C	5336	1	0.57	A	0	0	0	G	0	0	0	38686	C	38675	0.9997	0.62	T	10	0.0003	0.6	A	1	0	1	33985	C	33979	0.9998	0.66	T	4	0.0001	0.25
3381	T	1079	T	1079	1	0.7	C	0	0	0	A	0	0	0	5362	T	5361	0.9998	0.57	C	1	0.0002	0	A	0	0	0	38909	T	38897	0.9997	0.61	C	6	0.0002	0.33	A	4	0.0001	0.5	34135	T	34125	0.9997	0.65	C	5	0.0001	0.8
3382	T	1099	T	1099	1	0.69	C	0	0	0	A	0	0	0	5466	T	5466	1	0.57	C	0	0	0	A	0	0	0	39684	T	39679	0.9999	0.61	C	5	0.0001	0.8	A	0	0	0	34961	T	34957	0.9999	0.65	C	1	0	0
3383	A	1122	A	1122	1	0.67	T	0	0	0	C	0	0	0	5542	A	5541	0.9998	0.57	G	1	0.0002	0	T	0	0	0	40706	A	40698	0.9998	0.6	G	5	0.0001	0.6	T	3	0.0001	0.33	35939	A	35937	0.9999	0.64	T	1	0	0
3384	T	1130	T	1130	1	0.67	A	0	0	0	C	0	0	0	5583	T	5583	1	0.57	A	0	0	0	G	0	0	0	40997	T	40992	0.9999	0.6	C	5	0.0001	0.6	A	0	0	0	36294	T	36288	0.9998	0.64	C	6	0.0002	0.83
3385	G	1158	G	1157	0.9991	0.67	T	1	0.0009	1	A	0	0	0	5681	G	5679	0.9996	0.57	C	1	0.0002	0	T	0	0	0	41874	G	41870	0.9999	0.6	A	3	0.0001	1	C	1	0	1	37009	G	37004	0.9999	0.64	A	3	0.0001	0.33
3386	G	1174	G	1174	1	0.66	T	0	0	0	A	0	0	0	5771	G	5771	1	0.57	C	0	0	0	T	0	0	0	42404	G	42402	1	0.59	A	1	0	1	C	1	0	0	37565	G	37563	0.9999	0.63	A	2	0.0001	1
3387	A	1192	A	1192	1	0.65	G	0	0	0	T	0	0	0	5831	A	5829	0.9997	0.57	G	2	0.0003	0.5	C	0	0	0	42801	A	42785	0.9996	0.58	G	15	0.0004	0.47	T	1	0	1	37917	A	37908	0.9998	0.62	G	7	0.0002	0.57
3388	T	1195	T	1195	1	0.65	A	0	0	0	G	0	0	0	5864	T	5856	0.9986	0.57	C	2	0.0003	1	A	0	0	0	42892	T	42877	0.9997	0.58	C	4	0.0001	0.5	A	0	0	0	38052	T	38031	0.9994	0.62	C	6	0.0002	0.5
3389	T	1216	T	1216	1	0.64	A	0	0	0	G	0	0	0	5922	T	5922	1	0.57	C	0	0	0	A	0	0	0	43434	T	43428	0.9999	0.58	C	6	0.0001	0.5	A	0	0	0	38508	T	38503	0.9999	0.62	C	5	0.0001	0.8
3390	T	1237	T	1237	1	0.63	A	0	0	0	G	0	0	0	5932	T	5931	0.9998	0.57	C	1	0.0002	1	A	0	0	0	43917	T	43901	0.9996	0.57	C	16	0.0004	0.5	A	0	0	0	38810	T	38798	0.9997	0.62	C	12	0.0003	0.5
3391	G	1232	G	1230	0.9984	0.63	A	2	0.0016	0.5	T	0	0	0	5957	G	5954	0.9995	0.57	A	3	0.0005	0.33	T	0	0	0	44047	G	44042	0.9999	0.57	A	2	0	0.5	C	2	0	0	38870	G	38866	0.9999	0.62	A	2	0.0001	1
3392	G	1261	G	1261	1	0.63	A	0	0	0	T	0	0	0	5871	G	5870	0.9998	0.58	A	1	0.0002	0	T	0	0	0	44296	G	44279	0.9996	0.57	A	13	0.0003	0.85	T	4	0.0001	0.75	38934	G	38925	0.9998	0.61	A	7	0.0002	0.43
3393	A	1270	A	1270	1	0.63	G	0	0	0	T	0	0	0	5737	A	5737	1	0.6	G	0	0	0	T	0	0	0	44305	A	44294	0.9998	0.57	G	9	0.0002	0.44	T	1	0	0	38739	A	38731	0.9998	0.62	G	4	0.0001	1
3394	C	1274	C	1273	0.9992	0.63	T	1	0.0008	1	A	0	0	0	5752	C	5752	1	0.6	A	0	0	0	G	0	0	0	44281	C	44272	0.9998	0.57	T	5	0.0001	0.8	G	3	0.0001	0.67	38687	C	38676	0.9997	0.62	T	8	0.0002	0.38
3395	A	1255	A	1254	0.9992	0.62	G	1	0.0008	1	C	0	0	0	5684	A	5683	0.9998	0.6	T	1	0.0002	0	C	0	0	0	43790	A	43786	0.9999	0.56	G	4	0.0001	0.75	C	0	0	0	38265	A	38261	0.9999	0.61	G	4	0.0001	0.75
3396	C	1279	C	1277	0.9984	0.62	T	2	0.0016	1	A	0	0	0	5771	C	5769	0.9997	0.6	T	1	0.0002	1	G	1	0.0002	1	44671	C	44660	0.9998	0.57	T	10	0.0002	0.7	A	1	0	1	39192	C	39176	0.9996	0.62	T	15	0.0004	0.53
3397	C	1307	C	1307	1	0.62	T	0	0	0	A	0	0	0	5787	C	5786	0.9998	0.6	T	1	0.0002	0	G	0	0	0	45019	C	45006	0.9997	0.57	T	8	0.0002	0.62	A	4	0.0001	0.5	39478	C	39469	0.9998	0.62	T	7	0.0002	0.43
3398	A	1443	A	1441	0.9986	0.64	T	1	0.0007	1	C	0	0	0	5926	A	5921	0.9992	0.61	G	2	0.0003	1	C	0	0	0	48340	A	48316	0.9995	0.59	G	15	0.0003	0.67	T	5	0.0001	0	41828	A	41815	0.9997	0.63	G	7	0.0002	0.86
3399	A	1466	A	1465	0.9993	0.65	T	1	0.0007	1	C	0	0	0	5990	A	5989	0.9998	0.62	G	1	0.0002	1	C	0	0	0	49189	A	49132	0.9988	0.6	G	56	0.0011	0.64	T	1	0	1	42568	A	42517	0.9988	0.64	G	49	0.0012	0.63
[truncated: 381 more columns]
